# Supplementary material for: Differential effects of synthetic psychoactive cathinones and amphetamine stimulants on the gut microbiome in mice
Source: PLoS One. 2020 Jan 24;15(1):e0227774. doi: 10.1371/journal.pone.0227774 (PMC6980639; doi:10.1371/journal.pone.0227774)
Supplement: S3 Table — Cell entries are p values for the indicated statistical comparisons among controls and drug treatments. The symbols are * p < 0.05; ** p < 0.01; *** p < 0.001; **** p < 0.0001. (XLSX) [file pone.0227774.s006.xlsx]

## Sheet: Sheet1
S3 Table. Statistical comparisons for data in Fig. 5 and S3 Fig
Bacteroidia
	Treatment	Control 24h	METH 24h	MEPH 24h	MeCa 24h	4MM 24h	Control 48h	METH 48h	MEPH 48h	MeCa 48h	4MM 48h	Control 7d	METH 7d	MEPH 7d	MeCa 7d	4MM 7d
	Control 24h													*	*
	METH 24h						*					**	**	***	***
	MEPH 24h												*		*
	MeCa 24h
	4MM 24h
	Control 48h
	METH 48h
	MEPH 48h
	MeCa 48h
	4MM 48h
	Control 7d
	METH 7d
	MEPH 7d
	MeCa 7d
	4MM 7d
Bifidobacteriales
	Treatment	Control 24h	METH 24h	MEPH 24h	MeCa 24h	4MM 24h	Control 48h	METH 48h	MEPH 48h	MeCa 48h	4MM 48h	Control 7d	METH 7d	MEPH 7d	MeCa 7d	4MM 7d
	Control 24h							****	****
	METH 24h							****	****
	MEPH 24h							****	****
	MeCa 24h							****	****
	4MM 24h							****	****
	Control 48h							****	****
	METH 48h									****	****	****	****	****	****	****
	MEPH 48h									****	****	****	****	****	****	****
	MeCa 48h
	4MM 48h
	Control 7d
	METH 7d
	MEPH 7d
	MeCa 7d
	4MM 7d
Coriobacteriales
	Treatment	Control 24h	METH 24h	MEPH 24h	MeCa 24h	4MM 24h	Control 48h	METH 48h	MEPH 48h	MeCa 48h	4MM 48h	Control 7d	METH 7d	MEPH 7d	MeCa 7d	4MM 7d
	Control 24h						*
	METH 24h						*		***
	MEPH 24h						*		**
	MeCa 24h
	4MM 24h						*		**
	Control 48h									*	*	*		**	**	**
	METH 48h
	MEPH 48h									***	***	***	***	****	****	****
	MeCa 48h
	4MM 48h
	Control 7d
	METH 7d
	MEPH 7d
	MeCa 7d
	4MM 7d
Betaproteobacteria
	Treatment	Control 24h	METH 24h	MEPH 24h	MeCa 24h	4MM 24h	Control 48h	METH 48h	MEPH 48h	MeCa 48h	4MM 48h	Control 7d	METH 7d	MEPH 7d	MeCa 7d	4MM 7d
	Control 24h
	METH 24h								*
	MEPH 24h								**
	MeCa 24h
	4MM 24h								**
	Control 48h
	METH 48h
	MEPH 48h
	MeCa 48h
	4MM 48h
	Control 7d
	METH 7d
	MEPH 7d
	MeCa 7d
	4MM 7d
Burkholderiales
	Treatment	Control 24h	METH 24h	MEPH 24h	MeCa 24h	4MM 24h	Control 48h	METH 48h	MEPH 48h	MeCa 48h	4MM 48h	Control 7d	METH 7d	MEPH 7d	MeCa 7d	4MM 7d
	Control 24h
	METH 24h															*
	MEPH 24h												*			***
	MeCa 24h
	4MM 24h															**
	Control 48h
	METH 48h
	MEPH 48h
	MeCa 48h
	4MM 48h															**
	Control 7d												*			**
	METH 7d
	MEPH 7d															*
	MeCa 7d
	4MM 7d
Clostridia
	Treatment	Control 24h	METH 24h	MEPH 24h	MeCa 24h	4MM 24h	Control 48h	METH 48h	MEPH 48h	MeCa 48h	4MM 48h	Control 7d	METH 7d	MEPH 7d	MeCa 7d	4MM 7d
	Control 24h														*
	METH 24h
	MEPH 24h
	MeCa 24h
	4MM 24h
	Control 48h
	METH 48h
	MEPH 48h
	MeCa 48h
	4MM 48h
	Control 7d
	METH 7d
	MEPH 7d
	MeCa 7d
	4MM 7d
Mucispirillum
	Treatment	Control 24h	METH 24h	MEPH 24h	MeCa 24h	4MM 24h	Control 48h	METH 48h	MEPH 48h	MeCa 48h	4MM 48h	Control 7d	METH 7d	MEPH 7d	MeCa 7d	4MM 7d
	Control 24h			*											*
	METH 24h				*		*	*	*
	MEPH 24h				**		**	**	**	*
	MeCa 24h												**		**
	4MM 24h														*
	Control 48h												**		***
	METH 48h												**		**
	MEPH 48h												**		***
	MeCa 48h														*
	4MM 48h
	Control 7d
	METH 7d
	MEPH 7d
	MeCa 7d
	4MM 7d
Desulfovibrionales
	Treatment	Control 24h	METH 24h	MEPH 24h	MeCa 24h	4MM 24h	Control 48h	METH 48h	MEPH 48h	MeCa 48h	4MM 48h	Control 7d	METH 7d	MEPH 7d	MeCa 7d	4MM 7d
	Control 24h
	METH 24h
	MEPH 24h						*			**	*	*
	MeCa 24h
	4MM 24h
	Control 48h
	METH 48h
	MEPH 48h
	MeCa 48h
	4MM 48h
	Control 7d
	METH 7d
	MEPH 7d
	MeCa 7d
	4MM 7d
Erysipielotrichia
	Treatment	Control 24h	METH 24h	MEPH 24h	MeCa 24h	4MM 24h	Control 48h	METH 48h	MEPH 48h	MeCa 48h	4MM 48h	Control 7d	METH 7d	MEPH 7d	MeCa 7d	4MM 7d
	Control 24h											****	****	****	****	****
	METH 24h											****	****	****	****	****
	MEPH 24h											****	****	****	****	***
	MeCa 24h											****	****	****	****	***
	4MM 24h											****	****	****	****	***
	Control 48h											****	****	****	****	***
	METH 48h											****	****	****	****	***
	MEPH 48h											****	****	****	****	**
	MeCa 48h											****	****	****	****	***
	4MM 48h											****	****	****	****	***
	Control 7d													*	*	***
	METH 7d
	MEPH 7d
	MeCa 7d
	4MM 7d
Enterobacteriales
	Treatment	Control 24h	METH 24h	MEPH 24h	MeCa 24h	4MM 24h	Control 48h	METH 48h	MEPH 48h	MeCa 48h	4MM 48h	Control 7d	METH 7d	MEPH 7d	MeCa 7d	4MM 7d
	Control 24h		**
	METH 24h			*	*	*	**	*	*	*	*	*	*	*	*	*
	MEPH 24h
	MeCa 24h
	4MM 24h
	Control 48h
	METH 48h
	MEPH 48h
	MeCa 48h
	4MM 48h
	Control 7d
	METH 7d
	MEPH 7d
	MeCa 7d
	4MM 7d
Pasteurellales
	Treatment	Control 24h	METH 24h	MEPH 24h	MeCa 24h	4MM 24h	Control 48h	METH 48h	MEPH 48h	MeCa 48h	4MM 48h	Control 7d	METH 7d	MEPH 7d	MeCa 7d	4MM 7d
	Control 24h		****
	METH 24h			**	***	***	****	***	***	***	***	***	***	***	***	***
	MEPH 24h
	MeCa 24h
	4MM 24h
	Control 48h
	METH 48h
	MEPH 48h
	MeCa 48h
	4MM 48h
	Control 7d
	METH 7d
	MEPH 7d
	MeCa 7d
	4MM 7d
Pseudomonas
	Treatment	Control 24h	METH 24h	MEPH 24h	MeCa 24h	4MM 24h	Control 48h	METH 48h	MEPH 48h	MeCa 48h	4MM 48h	Control 7d	METH 7d	MEPH 7d	MeCa 7d	4MM 7d
	Control 24h
	METH 24h					*
	MEPH 24h
	MeCa 24h
	4MM 24h
	Control 48h
	METH 48h
	MEPH 48h
	MeCa 48h
	4MM 48h
	Control 7d
	METH 7d
	MEPH 7d
	MeCa 7d
	4MM 7d
Mollicutes
	Treatment	Control 24h	METH 24h	MEPH 24h	MeCa 24h	4MM 24h	Control 48h	METH 48h	MEPH 48h	MeCa 48h	4MM 48h	Control 7d	METH 7d	MEPH 7d	MeCa 7d	4MM 7d
	Control 24h		**	*
	METH 24h				**	**	****	**	**	**	***	*			**	*
	MEPH 24h				*	*	***	*	**	**	**	*
	MeCa 24h
	4MM 24h
	Control 48h
	METH 48h
	MEPH 48h
	MeCa 48h
	4MM 48h
	Control 7d
	METH 7d
	MEPH 7d
	MeCa 7d
	4MM 7d
Verrucomicrobia
	Treatment	Control 24h	METH 24h	MEPH 24h	MeCa 24h	4MM 24h	Control 48h	METH 48h	MEPH 48h	MeCa 48h	4MM 48h	Control 7d	METH 7d	MEPH 7d	MeCa 7d	4MM 7d
	Control 24h							****	****
	METH 24h							****	****
	MEPH 24h							****	****
	MeCa 24h							***	****
	4MM 24h							***	****
	Control 48h		**	****
	METH 48h								****	*	***	***	***	****	***
	MEPH 48h									****	****	****	****	****	****	****
	MeCa 48h
	4MM 48h
	Control 7d
	METH 7d
	MEPH 7d
	MeCa 7d
	4MM 7d
	Cell entries are p values for the indicated statistical comparisons among controls and drug treatments. The symbols are * p < 0.05; ** p < 0.01; *** p < 0.001; **** p < 0.0001
